# Supplementary material for: Biomimetic Material for Quantification of Methotrexate Using Sensor Based on Molecularly Imprinted Polypyrrole Film and MWCNT/GCE
Source: Biomimetics (Basel). 2023 Feb 12;8(1):77. doi: 10.3390/biomimetics8010077 (PMC9944472; doi:10.3390/biomimetics8010077)
Supplement: Supplementary file 1 [file biomimetics-08-00077-s001.zip]

Archive with 1 entries (1 files):
- biomimetics-2111220-supplementary.pdf
